# Supplementary material for: AI-powered detection of cyberbullying in short-form video content: A hybrid deep learning framework
Source: PLoS One. 2026 Feb 11;21(2):e0338799. doi: 10.1371/journal.pone.0338799 (PMC12893605; doi:10.1371/journal.pone.0338799)
Supplement: S1 Data — This file contains standard dataset summaries, i.e., SocialVidMix and CAVD), model training parameters, and the experimental results such as: performance comparison, cross-platform evaluation, and ablation, that are in the Sections 3: research methodology, and Section 4: experemental setup and results. (XLSX) [file pone.0338799.s001.xlsx]

## Sheet: Dataset_Summary
Dataset	Platform Sources	Samples	Modalities	Annotation Reliability (Cohen's κ)
CAVD	TikTok, Instagram	2940	Video, Audio, Text	0.87
SocialVidMix	YouTube Shorts, TikTok	3300	Video, Audio, Text	0.83

## Sheet: Training_Config
Parameter	Value
Batch Size	32
Learning Rate	0.0001
Optimizer	Adam
Loss Function	Cross-Entropy + Semantic Consistency
Epochs	25 (early stop ≈ 18)
Framework	TensorFlow 2.15
Hardware	NVIDIA RTX 4090 GPU

## Sheet: Performance_Comparison
Model	Accuracy (%)	Precision (%)	Recall (%)	F1 (%)	MCC	Kappa
Text-only (BERT)	83.2	82.7	79.8	81.1	0.71	0.68
Audio-only (BiLSTM)	79.4	77.3	80.1	78.7	0.62	0.6
Visual-only (CNN)	81.9	82.2	80.3	81.2	0.66	0.63
Early-fusion (CNN+LSTM)	86.5	85.1	87	86	0.75	0.73
Proposed (Hybrid + Semantic Validation)	91.6	89.7	93	91.3	0.82	0.8

## Sheet: Cross_Platform
Train Dataset	Test Platform	Accuracy (%)	F1 (%)	MCC
TikTok	Instagram	90.8	89.9	0.8
TikTok	YouTube Shorts	89.4	88.7	0.78
Instagram	TikTok	90.1	89.6	0.79

## Sheet: Ablation
Configuration	Accuracy (%)	F1 (%)	MCC
Without Consistency Layer	86.7	84.2	0.72
Without Attention Fusion	88.1	85.9	0.75
Full Proposed Model	91.6	91.3	0.82

## Sheet: Readme
Notes
S1_Data_Minimal_Dataset README
Generated on: 2025-11-05
Contents:
1) Dataset_Summary: Reproduces Table 3 (dataset characteristics and annotation reliability).
2) Training_Config: Reproduces Table 2 (experimental configuration and training parameters).
3) Performance_Comparison: Reproduces Table 4 (baselines vs proposed).
4) Cross_Platform: Reproduces Table 5 (generalization across platforms).
5) Ablation: Reproduces Table 6 (component contributions).
How to use: These tables provide the minimal dataset needed to verify the key findings,
including model settings and evaluation results reported in the manuscript.
Data sources: Benchmark datasets are publicly available at the sources cited in the manuscript:
[62] Van Bruwaene et al., Language Resources and Evaluation, 2020.
[63] Philipo et al., arXiv:2407.12154, 2024.
Note: Raw third-party media (videos/audio) are not redistributed here due to licensing;
please obtain them from the original sources as cited.
